# Supplementary material for: Thresholds of acidification impacts on macroinvertebrates adapted to seasonally acidified tropical streams: potential responses to extreme drought-driven pH declines
Source: PeerJ. 2021 Nov 23;9:e11955. doi: 10.7717/peerj.11955 (PMC8621781; doi:10.7717/peerj.11955)
Supplement: Supplemental Information 2 [file peerj-09-11955-s002.xlsx]

## Sheet: Growth and survival
Site	pH treatment	% survived	Mean start length (mm)	Mean % biomass increase
S	2.5	0	4.13
S	2.5	0	4.22
S	2.5	0	4.03
S	2.5	0	4.67
S	2.5	0	4.98
S	2.5	0	4.05
S	2.5	0	2.75
S	2.5	0	2.17
S	2.5	0	1.83
S	2.5	0	4.68
S	2.75	0	5.25
S	2.75	0	4.33
S	2.75	0	3.4
S	2.75	0	2.4
S	2.75	16.67	3.35
S	3	33.33	3.68	4.9
S	3	66.67	5.78
S	3	66.67	3.3	8.3
S	3	0	2.05
S	3	66.67	5.05	36
S	3	33.33	2.22	144
S	3	0	1.83
S	3	0	2.12
S	3	0	3.63
S	3	0	4.43
S	3.25	83.33	2.65	103
S	3.25	83.33	3.35	149
S	3.25	100	3.42	142
S	3.25	66.67	2.72	55
S	3.25	100	3.48	125
S	3.5	66.67	3.77	45
S	3.5	100	4.07	39
S	3.5	66.67	3.2	103
S	3.5	33.33	2.18	165
S	3.5	83.33	3.22	54
S	3.75	83.33	3.8	37
S	3.75	0	3.42
S	3.75	83.33	4.18	64
S	3.75	83.33	3.25	63
S	3.75	83.33	3.38	129
S	4	100	3.35	112
S	4	16.67	3.7
S	4	66.67	4.12	138
S	4	66.67	3.67	141
S	4	16.67	2.05
S	4	50	3.23	151
S	4	83.33	5.53	44
S	4	83.33	5.35	30
S	4	66.67	4.13	122
S	4	66.67	2.55	205
S	5	66.67	2.22	244
S	5	100	5.98	33
S	5	100	5.18	46
S	5	33.33	3.62	90
S	5	66.67	2.87	168
S	5	16.67	3.32
S	5	66.67	2.22	313
S	5	83.33	2.42	137
S	5	33.33	3.25	74
S	5	66.67	3.65	102
S	6	66.67	5.05	45
S	6	50	3.95	122
S	6	100	3.22	81
S	6	66.67	2.12	246
S	6	66.67	5.52	42
S	6	33.33	2.53	146
S	6	83.33	4.27	122
S	6	16.67	4.15
S	6	50	3.38	149
S	6	66.67	5.22	78
A	2.5	0	5.22
A	2.5	0	4.23
A	2.5	0	3.3
A	2.5	0	4.37
A	2.5	0	5.12
A	2.5	0	3.42
A	2.5	0	2.67
A	2.75	0	3.93
A	2.75	0	3.98
A	2.75	0	3.5
A	2.75	0	2.8
A	2.75	0	3.65
A	3	0	3.28
A	3	33.33	4.27
A	3	33.33	3.58	17
A	3	33.33	2.75	90
A	3	33.33	4.35	87
A	3	0	4.15
A	3	83.33	3.52	142
A	3	50	4.95
A	3	16.67	3.4
A	3.5	83.33	3.5	110
A	3.5	100	4.02	52
A	3.5	50	3.43	57
A	3.5	50	3.08	100
A	3.5	66.67	4.08	58
A	4	100	5.18	29
A	4	100	3.9	74
A	4	83.33	3.77	47
A	4	50	4.13	91
A	4	100	2.87	143
A	4	66.67	5.54	66
A	4	16.67	4.15
A	4	83.33	3.47	37
A	4	33.33	4.08	37
A	5	83.33	3.63	93
A	5	66.67	4.1	79
A	5	66.67	4.37	51
A	5	50	5.32	6
A	5	66.67	3.63	110
A	5	66.67	3.15	115
A	5	66.67	3.45	66
A	5	33.33	3.33	91
A	5	66.67	4.28	112
A	6	66.67	4.03	201
A	6	50	3.58	63
A	6	33.33	3.32	125
A	6	83.33	3.48	138
A	6	83.33	5.4	52
A	6	33.33	4.2	91
A	6	50	2.88	59
A	6	33.33	4.12	34
A	6	66.67	3.27	80

## Sheet: JAGS survival data
Individual	Survived? (0=yes, 1=no)	pH	Rep	Initial size (mm)	Site
1	1	2.5	1	4.13333	S
2	1	2.5	1	4.13333	S
3	1	2.5	1	4.13333	S
4	1	2.5	1	4.13333	S
5	1	2.5	1	4.13333	S
6	1	2.5	1	4.13333	S
7	1	2.5	2	4.21667	S
8	1	2.5	2	4.21667	S
9	1	2.5	2	4.21667	S
10	1	2.5	2	4.21667	S
11	1	2.5	2	4.21667	S
12	1	2.5	2	4.21667	S
13	1	2.5	3	4.03333	S
14	1	2.5	3	4.03333	S
15	1	2.5	3	4.03333	S
16	1	2.5	3	4.03333	S
17	1	2.5	3	4.03333	S
18	1	2.5	3	4.03333	S
19	1	2.5	4	4.66667	S
20	1	2.5	4	4.66667	S
21	1	2.5	4	4.66667	S
22	1	2.5	4	4.66667	S
23	1	2.5	4	4.66667	S
24	1	2.5	4	4.66667	S
25	1	2.5	5	4.98333	S
26	1	2.5	5	4.98333	S
27	1	2.5	5	4.98333	S
28	1	2.5	5	4.98333	S
29	1	2.5	5	4.98333	S
30	1	2.5	5	4.98333	S
31	1	2.5	6	4.05	S
32	1	2.5	6	4.05	S
33	1	2.5	6	4.05	S
34	1	2.5	6	4.05	S
35	1	2.5	6	4.05	S
36	1	2.5	6	4.05	S
37	1	2.5	7	2.75	S
38	1	2.5	7	2.75	S
39	1	2.5	7	2.75	S
40	1	2.5	7	2.75	S
41	1	2.5	7	2.75	S
42	1	2.5	7	2.75	S
43	1	2.5	8	2.16667	S
44	1	2.5	8	2.16667	S
45	1	2.5	8	2.16667	S
46	1	2.5	8	2.16667	S
47	1	2.5	8	2.16667	S
48	1	2.5	8	2.16667	S
49	1	2.5	9	1.83333	S
50	1	2.5	9	1.83333	S
51	1	2.5	9	1.83333	S
52	1	2.5	9	1.83333	S
53	1	2.5	9	1.83333	S
54	1	2.5	9	1.83333	S
55	1	2.5	10	4.68333	S
56	1	2.5	10	4.68333	S
57	1	2.5	10	4.68333	S
58	1	2.5	10	4.68333	S
59	1	2.5	10	4.68333	S
60	1	2.5	10	4.68333	S
61	1	2.75	11	5.25	S
62	1	2.75	11	5.25	S
63	1	2.75	11	5.25	S
64	1	2.75	11	5.25	S
65	1	2.75	11	5.25	S
66	1	2.75	11	5.25	S
67	1	2.75	12	4.33333	S
68	1	2.75	12	4.33333	S
69	1	2.75	12	4.33333	S
70	1	2.75	12	4.33333	S
71	1	2.75	12	4.33333	S
72	1	2.75	12	4.33333	S
73	1	2.75	13	3.4	S
74	1	2.75	13	3.4	S
75	1	2.75	13	3.4	S
76	1	2.75	13	3.4	S
77	1	2.75	13	3.4	S
78	1	2.75	13	3.4	S
79	1	2.75	14	2.4	S
80	1	2.75	14	2.4	S
81	1	2.75	14	2.4	S
82	1	2.75	14	2.4	S
83	1	2.75	14	2.4	S
84	1	2.75	14	2.4	S
85	1	2.75	15	3.35	S
86	1	2.75	15	3.35	S
87	1	2.75	15	3.35	S
88	1	2.75	15	3.35	S
89	1	2.75	15	3.35	S
90	0	2.75	15	3.35	S
91	1	3	16	3.68333	S
92	1	3	16	3.68333	S
93	1	3	16	3.68333	S
94	1	3	16	3.68333	S
95	0	3	16	3.68333	S
96	0	3	16	3.68333	S
97	1	3	17	5.78	S
98	1	3	17	5.78	S
99	0	3	17	5.78	S
100	0	3	17	5.78	S
101	0	3	17	5.78	S
102	0	3	17	5.78	S
103	1	3	18	3.3	S
104	1	3	18	3.3	S
105	0	3	18	3.3	S
106	0	3	18	3.3	S
107	0	3	18	3.3	S
108	0	3	18	3.3	S
109	1	3	19	2.05	S
110	1	3	19	2.05	S
111	1	3	19	2.05	S
112	1	3	19	2.05	S
113	1	3	19	2.05	S
114	1	3	19	2.05	S
115	1	3	20	5.05	S
116	1	3	20	5.05	S
117	0	3	20	5.05	S
118	0	3	20	5.05	S
119	0	3	20	5.05	S
120	0	3	20	5.05	S
121	1	3	21	2.21667	S
122	1	3	21	2.21667	S
123	1	3	21	2.21667	S
124	1	3	21	2.21667	S
125	0	3	21	2.21667	S
126	0	3	21	2.21667	S
127	1	3	22	1.83333	S
128	1	3	22	1.83333	S
129	1	3	22	1.83333	S
130	1	3	22	1.83333	S
131	1	3	22	1.83333	S
132	1	3	22	1.83333	S
133	1	3	23	2.11667	S
134	1	3	23	2.11667	S
135	1	3	23	2.11667	S
136	1	3	23	2.11667	S
137	1	3	23	2.11667	S
138	1	3	23	2.11667	S
139	1	3	24	3.63333	S
140	1	3	24	3.63333	S
141	1	3	24	3.63333	S
142	1	3	24	3.63333	S
143	1	3	24	3.63333	S
144	1	3	24	3.63333	S
145	1	3	25	4.43333	S
146	1	3	25	4.43333	S
147	1	3	25	4.43333	S
148	1	3	25	4.43333	S
149	1	3	25	4.43333	S
150	1	3	25	4.43333	S
151	1	3.25	26	2.65	S
152	0	3.25	26	2.65	S
153	0	3.25	26	2.65	S
154	0	3.25	26	2.65	S
155	0	3.25	26	2.65	S
156	0	3.25	26	2.65	S
157	1	3.25	27	3.35	S
158	0	3.25	27	3.35	S
159	0	3.25	27	3.35	S
160	0	3.25	27	3.35	S
161	0	3.25	27	3.35	S
162	0	3.25	27	3.35	S
163	0	3.25	28	3.41667	S
164	0	3.25	28	3.41667	S
165	0	3.25	28	3.41667	S
166	0	3.25	28	3.41667	S
167	0	3.25	28	3.41667	S
168	0	3.25	28	3.41667	S
169	1	3.25	29	2.71667	S
170	1	3.25	29	2.71667	S
171	0	3.25	29	2.71667	S
172	0	3.25	29	2.71667	S
173	0	3.25	29	2.71667	S
174	0	3.25	29	2.71667	S
175	0	3.25	30	3.48333	S
176	0	3.25	30	3.48333	S
177	0	3.25	30	3.48333	S
178	0	3.25	30	3.48333	S
179	0	3.25	30	3.48333	S
180	0	3.25	30	3.48333	S
181	1	3.5	31	3.76667	S
182	1	3.5	31	3.76667	S
183	0	3.5	31	3.76667	S
184	0	3.5	31	3.76667	S
185	0	3.5	31	3.76667	S
186	0	3.5	31	3.76667	S
187	0	3.5	32	4.06667	S
188	0	3.5	32	4.06667	S
189	0	3.5	32	4.06667	S
190	0	3.5	32	4.06667	S
191	0	3.5	32	4.06667	S
192	0	3.5	32	4.06667	S
193	1	3.5	33	3.2	S
194	1	3.5	33	3.2	S
195	0	3.5	33	3.2	S
196	0	3.5	33	3.2	S
197	0	3.5	33	3.2	S
198	0	3.5	33	3.2	S
199	1	3.5	34	2.18333	S
200	1	3.5	34	2.18333	S
201	1	3.5	34	2.18333	S
202	1	3.5	34	2.18333	S
203	0	3.5	34	2.18333	S
204	0	3.5	34	2.18333	S
205	1	3.5	35	3.21667	S
206	0	3.5	35	3.21667	S
207	0	3.5	35	3.21667	S
208	0	3.5	35	3.21667	S
209	0	3.5	35	3.21667	S
210	0	3.5	35	3.21667	S
211	1	3.75	36	3.8	S
212	0	3.75	36	3.8	S
213	0	3.75	36	3.8	S
214	0	3.75	36	3.8	S
215	0	3.75	36	3.8	S
216	0	3.75	36	3.8	S
217	1	3.75	37	3.41667	S
218	1	3.75	37	3.41667	S
219	1	3.75	37	3.41667	S
220	1	3.75	37	3.41667	S
221	1	3.75	37	3.41667	S
222	1	3.75	37	3.41667	S
223	1	3.75	38	4.18333	S
224	0	3.75	38	4.18333	S
225	0	3.75	38	4.18333	S
226	0	3.75	38	4.18333	S
227	0	3.75	38	4.18333	S
228	0	3.75	38	4.18333	S
229	1	3.75	39	3.25	S
230	0	3.75	39	3.25	S
231	0	3.75	39	3.25	S
232	0	3.75	39	3.25	S
233	0	3.75	39	3.25	S
234	0	3.75	39	3.25	S
235	1	3.75	40	3.38333	S
236	0	3.75	40	3.38333	S
237	0	3.75	40	3.38333	S
238	0	3.75	40	3.38333	S
239	0	3.75	40	3.38333	S
240	0	3.75	40	3.38333	S
241	0	4	41	3.35	S
242	0	4	41	3.35	S
243	0	4	41	3.35	S
244	0	4	41	3.35	S
245	0	4	41	3.35	S
246	0	4	41	3.35	S
247	1	4	42	3.7	S
248	1	4	42	3.7	S
249	1	4	42	3.7	S
250	1	4	42	3.7	S
251	1	4	42	3.7	S
252	0	4	42	3.7	S
253	1	4	43	4.11667	S
254	1	4	43	4.11667	S
255	0	4	43	4.11667	S
256	0	4	43	4.11667	S
257	0	4	43	4.11667	S
258	0	4	43	4.11667	S
259	1	4	44	3.66667	S
260	1	4	44	3.66667	S
261	0	4	44	3.66667	S
262	0	4	44	3.66667	S
263	0	4	44	3.66667	S
264	0	4	44	3.66667	S
265	1	4	45	2.05	S
266	1	4	45	2.05	S
267	1	4	45	2.05	S
268	1	4	45	2.05	S
269	1	4	45	2.05	S
270	0	4	45	2.05	S
271	1	4	46	3.23333	S
272	1	4	46	3.23333	S
273	1	4	46	3.23333	S
274	0	4	46	3.23333	S
275	0	4	46	3.23333	S
276	0	4	46	3.23333	S
277	1	4	47	5.53333	S
278	0	4	47	5.53333	S
279	0	4	47	5.53333	S
280	0	4	47	5.53333	S
281	0	4	47	5.53333	S
282	0	4	47	5.53333	S
283	1	4	48	5.35	S
284	0	4	48	5.35	S
285	0	4	48	5.35	S
286	0	4	48	5.35	S
287	0	4	48	5.35	S
288	0	4	48	5.35	S
289	1	4	49	4.13333	S
290	1	4	49	4.13333	S
291	0	4	49	4.13333	S
292	0	4	49	4.13333	S
293	0	4	49	4.13333	S
294	0	4	49	4.13333	S
295	1	4	50	2.55	S
296	1	4	50	2.55	S
297	0	4	50	2.55	S
298	0	4	50	2.55	S
299	0	4	50	2.55	S
300	0	4	50	2.55	S
301	1	5	51	2.21667	S
302	1	5	51	2.21667	S
303	0	5	51	2.21667	S
304	0	5	51	2.21667	S
305	0	5	51	2.21667	S
306	0	5	51	2.21667	S
307	0	5	52	5.98	S
308	0	5	52	5.98	S
309	0	5	52	5.98	S
310	0	5	52	5.98	S
311	0	5	52	5.98	S
312	0	5	52	5.98	S
313	0	5	53	5.18333	S
314	0	5	53	5.18333	S
315	0	5	53	5.18333	S
316	0	5	53	5.18333	S
317	0	5	53	5.18333	S
318	0	5	53	5.18333	S
319	1	5	54	3.61667	S
320	1	5	54	3.61667	S
321	1	5	54	3.61667	S
322	1	5	54	3.61667	S
323	0	5	54	3.61667	S
324	0	5	54	3.61667	S
325	1	5	55	2.86667	S
326	1	5	55	2.86667	S
327	0	5	55	2.86667	S
328	0	5	55	2.86667	S
329	0	5	55	2.86667	S
330	0	5	55	2.86667	S
331	1	5	56	3.31667	S
332	1	5	56	3.31667	S
333	1	5	56	3.31667	S
334	1	5	56	3.31667	S
335	1	5	56	3.31667	S
336	0	5	56	3.31667	S
337	1	5	57	2.21667	S
338	1	5	57	2.21667	S
339	0	5	57	2.21667	S
340	0	5	57	2.21667	S
341	0	5	57	2.21667	S
342	0	5	57	2.21667	S
343	1	5	58	2.41667	S
344	0	5	58	2.41667	S
345	0	5	58	2.41667	S
346	0	5	58	2.41667	S
347	0	5	58	2.41667	S
348	0	5	58	2.41667	S
349	1	5	59	3.25	S
350	1	5	59	3.25	S
351	1	5	59	3.25	S
352	1	5	59	3.25	S
353	0	5	59	3.25	S
354	0	5	59	3.25	S
355	1	5	60	3.65	S
356	1	5	60	3.65	S
357	0	5	60	3.65	S
358	0	5	60	3.65	S
359	0	5	60	3.65	S
360	0	5	60	3.65	S
361	1	6	61	5.05	S
362	1	6	61	5.05	S
363	0	6	61	5.05	S
364	0	6	61	5.05	S
365	0	6	61	5.05	S
366	0	6	61	5.05	S
367	1	6	62	3.95	S
368	1	6	62	3.95	S
369	1	6	62	3.95	S
370	0	6	62	3.95	S
371	0	6	62	3.95	S
372	0	6	62	3.95	S
373	0	6	63	3.21667	S
374	0	6	63	3.21667	S
375	0	6	63	3.21667	S
376	0	6	63	3.21667	S
377	0	6	63	3.21667	S
378	0	6	63	3.21667	S
379	1	6	64	2.11667	S
380	1	6	64	2.11667	S
381	0	6	64	2.11667	S
382	0	6	64	2.11667	S
383	0	6	64	2.11667	S
384	0	6	64	2.11667	S
385	1	6	65	5.51667	S
386	1	6	65	5.51667	S
387	0	6	65	5.51667	S
388	0	6	65	5.51667	S
389	0	6	65	5.51667	S
390	0	6	65	5.51667	S
391	1	6	66	2.53333	S
392	1	6	66	2.53333	S
393	1	6	66	2.53333	S
394	1	6	66	2.53333	S
395	0	6	66	2.53333	S
396	0	6	66	2.53333	S
397	1	6	67	4.26667	S
398	0	6	67	4.26667	S
399	0	6	67	4.26667	S
400	0	6	67	4.26667	S
401	0	6	67	4.26667	S
402	0	6	67	4.26667	S
403	1	6	68	4.15	S
404	1	6	68	4.15	S
405	1	6	68	4.15	S
406	1	6	68	4.15	S
407	1	6	68	4.15	S
408	0	6	68	4.15	S
409	1	6	69	3.38333	S
410	1	6	69	3.38333	S
411	1	6	69	3.38333	S
412	0	6	69	3.38333	S
413	0	6	69	3.38333	S
414	0	6	69	3.38333	S
415	1	6	70	5.21667	S
416	1	6	70	5.21667	S
417	0	6	70	5.21667	S
418	0	6	70	5.21667	S
419	0	6	70	5.21667	S
420	0	6	70	5.21667	S
421	1	2.5	71	5.22	A
422	1	2.5	71	5.22	A
423	1	2.5	71	5.22	A
424	1	2.5	71	5.22	A
425	1	2.5	71	5.22	A
426	1	2.5	71	5.22	A
427	1	2.5	72	4.23	A
428	1	2.5	72	4.23	A
429	1	2.5	72	4.23	A
430	1	2.5	72	4.23	A
431	1	2.5	72	4.23	A
432	1	2.5	72	4.23	A
433	1	2.5	73	3.3	A
434	1	2.5	73	3.3	A
435	1	2.5	73	3.3	A
436	1	2.5	73	3.3	A
437	1	2.5	73	3.3	A
438	1	2.5	73	3.3	A
439	1	2.5	74	4.37	A
440	1	2.5	74	4.37	A
441	1	2.5	74	4.37	A
442	1	2.5	74	4.37	A
443	1	2.5	74	4.37	A
444	1	2.5	74	4.37	A
445	1	2.5	75	5.12	A
446	1	2.5	75	5.12	A
447	1	2.5	75	5.12	A
448	1	2.5	75	5.12	A
449	1	2.5	75	5.12	A
450	1	2.5	75	5.12	A
451	1	2.5	76	3.42	A
452	1	2.5	76	3.42	A
453	1	2.5	76	3.42	A
454	1	2.5	76	3.42	A
455	1	2.5	76	3.42	A
456	1	2.5	76	3.42	A
457	1	2.5	77	2.67	A
458	1	2.5	77	2.67	A
459	1	2.5	77	2.67	A
460	1	2.5	77	2.67	A
461	1	2.5	77	2.67	A
462	1	2.5	77	2.67	A
463	1	2.75	78	3.93	A
464	1	2.75	78	3.93	A
465	1	2.75	78	3.93	A
466	1	2.75	78	3.93	A
467	1	2.75	78	3.93	A
468	1	2.75	78	3.93	A
469	1	2.75	79	3.98	A
470	1	2.75	79	3.98	A
471	1	2.75	79	3.98	A
472	1	2.75	79	3.98	A
473	1	2.75	79	3.98	A
474	1	2.75	79	3.98	A
475	1	2.75	80	3.5	A
476	1	2.75	80	3.5	A
477	1	2.75	80	3.5	A
478	1	2.75	80	3.5	A
479	1	2.75	80	3.5	A
480	1	2.75	80	3.5	A
481	1	2.75	81	2.8	A
482	1	2.75	81	2.8	A
483	1	2.75	81	2.8	A
484	1	2.75	81	2.8	A
485	1	2.75	81	2.8	A
486	1	2.75	81	2.8	A
487	1	2.75	82	3.65	A
488	1	2.75	82	3.65	A
489	1	2.75	82	3.65	A
490	1	2.75	82	3.65	A
491	1	2.75	82	3.65	A
492	1	2.75	82	3.65	A
493	1	3	83	3.28	A
494	1	3	83	3.28	A
495	1	3	83	3.28	A
496	1	3	83	3.28	A
497	1	3	83	3.28	A
498	1	3	83	3.28	A
499	1	3	84	4.27	A
500	1	3	84	4.27	A
501	1	3	84	4.27	A
502	1	3	84	4.27	A
503	0	3	84	4.27	A
504	0	3	84	4.27	A
505	1	3	85	3.58	A
506	1	3	85	3.58	A
507	1	3	85	3.58	A
508	1	3	85	3.58	A
509	0	3	85	3.58	A
510	0	3	85	3.58	A
511	1	3	86	2.75	A
512	1	3	86	2.75	A
513	1	3	86	2.75	A
514	1	3	86	2.75	A
515	0	3	86	2.75	A
516	0	3	86	2.75	A
517	1	3	87	4.35	A
518	1	3	87	4.35	A
519	1	3	87	4.35	A
520	1	3	87	4.35	A
521	0	3	87	4.35	A
522	0	3	87	4.35	A
523	1	3	88	4.15	A
524	1	3	88	4.15	A
525	1	3	88	4.15	A
526	1	3	88	4.15	A
527	1	3	88	4.15	A
528	1	3	88	4.15	A
529	1	3	89	3.52	A
530	0	3	89	3.52	A
531	0	3	89	3.52	A
532	0	3	89	3.52	A
533	0	3	89	3.52	A
534	0	3	89	3.52	A
535	1	3	90	4.95	A
536	1	3	90	4.95	A
537	1	3	90	4.95	A
538	0	3	90	4.95	A
539	0	3	90	4.95	A
540	0	3	90	4.95	A
541	1	3	91	3.4	A
542	1	3	91	3.4	A
543	1	3	91	3.4	A
544	1	3	91	3.4	A
545	1	3	91	3.4	A
546	0	3	91	3.4	A
547	1	3.5	92	3.5	A
548	0	3.5	92	3.5	A
549	0	3.5	92	3.5	A
550	0	3.5	92	3.5	A
551	0	3.5	92	3.5	A
552	0	3.5	92	3.5	A
553	0	3.5	93	4.02	A
554	0	3.5	93	4.02	A
555	0	3.5	93	4.02	A
556	0	3.5	93	4.02	A
557	0	3.5	93	4.02	A
558	0	3.5	93	4.02	A
559	1	3.5	94	3.43	A
560	1	3.5	94	3.43	A
561	1	3.5	94	3.43	A
562	0	3.5	94	3.43	A
563	0	3.5	94	3.43	A
564	0	3.5	94	3.43	A
565	1	3.5	95	3.08	A
566	1	3.5	95	3.08	A
567	1	3.5	95	3.08	A
568	0	3.5	95	3.08	A
569	0	3.5	95	3.08	A
570	0	3.5	95	3.08	A
571	1	3.5	96	4.08	A
572	1	3.5	96	4.08	A
573	0	3.5	96	4.08	A
574	0	3.5	96	4.08	A
575	0	3.5	96	4.08	A
576	0	3.5	96	4.08	A
577	0	4	97	5.18	A
578	0	4	97	5.18	A
579	0	4	97	5.18	A
580	0	4	97	5.18	A
581	0	4	97	5.18	A
582	0	4	97	5.18	A
583	0	4	98	3.9	A
584	0	4	98	3.9	A
585	0	4	98	3.9	A
586	0	4	98	3.9	A
587	0	4	98	3.9	A
588	0	4	98	3.9	A
589	1	4	99	3.77	A
590	0	4	99	3.77	A
591	0	4	99	3.77	A
592	0	4	99	3.77	A
593	0	4	99	3.77	A
594	0	4	99	3.77	A
595	1	4	100	4.13	A
596	1	4	100	4.13	A
597	1	4	100	4.13	A
598	0	4	100	4.13	A
599	0	4	100	4.13	A
600	0	4	100	4.13	A
601	0	4	101	2.87	A
602	0	4	101	2.87	A
603	0	4	101	2.87	A
604	0	4	101	2.87	A
605	0	4	101	2.87	A
606	0	4	101	2.87	A
607	1	4	102	5.54	A
608	1	4	102	5.54	A
609	0	4	102	5.54	A
610	0	4	102	5.54	A
611	0	4	102	5.54	A
612	0	4	102	5.54	A
613	1	4	103	4.15	A
614	1	4	103	4.15	A
615	1	4	103	4.15	A
616	1	4	103	4.15	A
617	1	4	103	4.15	A
618	0	4	103	4.15	A
619	1	4	104	3.47	A
620	0	4	104	3.47	A
621	0	4	104	3.47	A
622	0	4	104	3.47	A
623	0	4	104	3.47	A
624	0	4	104	3.47	A
625	1	4	105	4.08	A
626	1	4	105	4.08	A
627	1	4	105	4.08	A
628	1	4	105	4.08	A
629	0	4	105	4.08	A
630	0	4	105	4.08	A
631	1	5	106	3.63	A
632	0	5	106	3.63	A
633	0	5	106	3.63	A
634	0	5	106	3.63	A
635	0	5	106	3.63	A
636	0	5	106	3.63	A
637	1	5	107	4.1	A
638	1	5	107	4.1	A
639	0	5	107	4.1	A
640	0	5	107	4.1	A
641	0	5	107	4.1	A
642	0	5	107	4.1	A
643	1	5	108	4.37	A
644	1	5	108	4.37	A
645	0	5	108	4.37	A
646	0	5	108	4.37	A
647	0	5	108	4.37	A
648	0	5	108	4.37	A
649	1	5	109	5.32	A
650	1	5	109	5.32	A
651	1	5	109	5.32	A
652	0	5	109	5.32	A
653	0	5	109	5.32	A
654	0	5	109	5.32	A
655	1	5	110	3.63	A
656	1	5	110	3.63	A
657	0	5	110	3.63	A
658	0	5	110	3.63	A
659	0	5	110	3.63	A
660	0	5	110	3.63	A
661	1	5	111	3.15	A
662	1	5	111	3.15	A
663	0	5	111	3.15	A
664	0	5	111	3.15	A
665	0	5	111	3.15	A
666	0	5	111	3.15	A
667	1	5	112	3.45	A
668	1	5	112	3.45	A
669	0	5	112	3.45	A
670	0	5	112	3.45	A
671	0	5	112	3.45	A
672	0	5	112	3.45	A
673	1	5	113	3.33	A
674	1	5	113	3.33	A
675	1	5	113	3.33	A
676	1	5	113	3.33	A
677	0	5	113	3.33	A
678	0	5	113	3.33	A
679	1	5	114	4.28	A
680	1	5	114	4.28	A
681	0	5	114	4.28	A
682	0	5	114	4.28	A
683	0	5	114	4.28	A
684	0	5	114	4.28	A
685	1	6	115	4.03	A
686	1	6	115	4.03	A
687	0	6	115	4.03	A
688	0	6	115	4.03	A
689	0	6	115	4.03	A
690	0	6	115	4.03	A
691	1	6	116	3.58	A
692	1	6	116	3.58	A
693	1	6	116	3.58	A
694	0	6	116	3.58	A
695	0	6	116	3.58	A
696	0	6	116	3.58	A
697	1	6	117	3.32	A
698	1	6	117	3.32	A
699	1	6	117	3.32	A
700	1	6	117	3.32	A
701	0	6	117	3.32	A
702	0	6	117	3.32	A
703	1	6	118	3.48	A
704	0	6	118	3.48	A
705	0	6	118	3.48	A
706	0	6	118	3.48	A
707	0	6	118	3.48	A
708	0	6	118	3.48	A
709	1	6	119	5.4	A
710	0	6	119	5.4	A
711	0	6	119	5.4	A
712	0	6	119	5.4	A
713	0	6	119	5.4	A
714	0	6	119	5.4	A
715	1	6	120	4.2	A
716	1	6	120	4.2	A
717	1	6	120	4.2	A
718	1	6	120	4.2	A
719	0	6	120	4.2	A
720	0	6	120	4.2	A
721	1	6	121	2.88	A
722	1	6	121	2.88	A
723	1	6	121	2.88	A
724	0	6	121	2.88	A
725	0	6	121	2.88	A
726	0	6	121	2.88	A
727	1	6	122	4.12	A
728	1	6	122	4.12	A
729	1	6	122	4.12	A
730	1	6	122	4.12	A
731	0	6	122	4.12	A
732	0	6	122	4.12	A
733	1	6	123	3.27	A
734	1	6	123	3.27	A
735	0	6	123	3.27	A
736	0	6	123	3.27	A
737	0	6	123	3.27	A
738	0	6	123	3.27	A
